# Supplementary material for: Red deer synchronise their activity with close neighbours
Source: PeerJ. 2014 Apr 10;2:e344. doi: 10.7717/peerj.344 (PMC3994637; doi:10.7717/peerj.344)
Supplement: Supplemental Information 1 — Data presented as a comma-delimited file: full details of how the data is encoded is given at the beginning of the file. [file peerj-02-344-s001.txt]

Raw data supporting Rands, Muir & Terry “Red deer synchronise their activity with close neighbours” submitted to PeerJ, giving the behaviours of the focal individual and the first, second, third closest neighbour and a randomly selected control individual for a given scan sample.

Data are given in a comma-delimited format for eighteen focal individuals (identified with ‘Focal_identity’), with associated time (hh:mm) and date (dd/mm/yyyy). Behaviours of the focal, its three closest neighbours and a control individual are given on each line, and are coded as follows:

active behaviours (recoded as 'active' for analyses)
G = grazing
S = standing
W = walking
R = running
I = interacting

inactive behaviours (recoded as 'inactive' for analyses)
RA = laying, head alert
RS = laying, head down
RG = laying, ruminating


RAW DATA FOLLOWS:


Date ,Time,Focal_identity,Focal_Behaviour,1st_Behaviour,2nd_Behaviour,3rd_Behaviour,Control_Behaviour

30/10/2012,14:45,1,G,G,G,G,RA
30/10/2012,14:46,1,G,G,G,G,G
30/10/2012,14:47,1,G,G,G,G,RA
30/10/2012,14:48,1,G,G,G,S,RA
30/10/2012,14:49,1,S,S,G,S,S
30/10/2012,14:50,1,G,G,G,S,G
30/10/2012,14:51,1,G,G,G,G,RA
30/10/2012,14:52,1,G,G,G,G,RA
30/10/2012,14:53,1,G,G,G,G,RA
30/10/2012,14:54,1,G,G,W,G,G
30/10/2012,14:55,1,W,G,G,G,G
30/10/2012,14:56,1,G,G,G,G,RA
30/10/2012,14:57,1,G,G,G,G,RA
30/10/2012,14:58,1,G,G,G,G,RA
30/10/2012,14:59,1,G,G,G,G,G
30/10/2012,15:00,1,G,G,G,G,RG
30/10/2012,15:01,1,S,G,G,G,G
30/10/2012,15:02,1,G,G,G,G,G
30/10/2012,15:03,1,G,G,G,G,RA
30/10/2012,15:04,1,G,G,S,G,RA


30/10/2012,15:15,2,G,G,G,G,RA
30/10/2012,15:16,2,G,G,G,W,RA
30/10/2012,15:17,2,G,G,G,W,RA
30/10/2012,15:18,2,G,G,G,G,RA
30/10/2012,15:19,2,G,G,G,G,G
30/10/2012,15:20,2,G,G,G,G,RA
30/10/2012,15:21,2,G,G,G,G,RA
30/10/2012,15:22,2,G,G,G,G,G
30/10/2012,15:23,2,G,G,G,G,RA
30/10/2012,15:24,2,G,G,G,G,RA
30/10/2012,15:25,2,G,G,G,G,G
30/10/2012,15:26,2,G,G,G,G,G
30/10/2012,15:27,2,G,G,G,G,RA
30/10/2012,15:28,2,G,G,G,G,RA
30/10/2012,15:29,2,G,G,G,G,RA
30/10/2012,15:30,2,G,G,G,G,G
30/10/2012,15:31,2,G,G,G,G,G
30/10/2012,15:32,2,G,G,G,G,S
30/10/2012,15:33,2,G,G,G,G,RS
30/10/2012,15:34,2,G,G,G,G,G


30/10/2012,15:45,3,G,G,G,RA,G
30/10/2012,15:46,3,G,RG,G,G,G
30/10/2012,15:47,3,G,S,RG,RA,G
30/10/2012,15:48,3,S,G,RA,S,G
30/10/2012,15:49,3,G,G,S,W,RA
30/10/2012,15:50,3,G,G,S,G,W
30/10/2012,15:51,3,G,G,G,W,G
30/10/2012,15:52,3,G,G,G,G,RA
30/10/2012,15:53,3,I,I,S,G,G
30/10/2012,15:54,3,W,W,G,G,W
30/10/2012,15:55,3,G,G,G,R,G
30/10/2012,15:56,3,G,G,S,G,RA
30/10/2012,15:57,3,G,G,G,G,G
30/10/2012,15:58,3,G,G,G,G,G
30/10/2012,15:59,3,S,S,S,G,W
30/10/2012,16:00,3,G,G,S,G,G
30/10/2012,16:01,3,G,G,G,G,W
30/10/2012,16:02,3,S,G,G,G,G
30/10/2012,16:03,3,G,G,G,W,S
30/10/2012,16:04,3,S,G,G,G,S


01/11/2012,12:00,4,RA,RA,RA,RA,RA
01/11/2012,12:01,4,RS,RA,RA,G,RA
01/11/2012,12:02,4,RS,RA,RA,G,G
01/11/2012,12:03,4,RS,RA,RA,G,RG
01/11/2012,12:04,4,RS,RA,RA,S,RA
01/11/2012,12:05,4,RS,RA,RA,G,RG
01/11/2012,12:06,4,RS,S,RA,G,G
01/11/2012,12:07,4,RA,RA,G,S,RG
01/11/2012,12:08,4,RA,RA,G,RG,RA
01/11/2012,12:09,4,RA,RA,RG,RA,RS
01/11/2012,12:10,4,RA,RG,RG,RG,RG
01/11/2012,12:11,4,RS,RG,RS,RA,RG
01/11/2012,12:12,4,RS,RA,RG,RA,RA
01/11/2012,12:13,4,RS,RA,RA,RA,RA
01/11/2012,12:14,4,RS,RA,RA,RA,G
01/11/2012,12:15,4,RS,RA,RA,RA,RG
01/11/2012,12:16,4,RS,RA,RA,RA,RG
01/11/2012,12:17,4,RS,RA,RA,RA,RA
01/11/2012,12:18,4,RS,RA,RA,RA,G
01/11/2012,12:19,4,RS,RA,RA,RA,RA


01/11/2012,12:30,5,RG,RA,RS,G,RA
01/11/2012,12:31,5,RA,RA,RA,G,G
01/11/2012,12:32,5,RA,RA,RS,G,RS
01/11/2012,12:33,5,RS,RS,RA,G,G
01/11/2012,12:34,5,RA,RS,RG,G,RG
01/11/2012,12:35,5,RA,RS,RG,G,RA
01/11/2012,12:36,5,RA,RS,RG,G,RA
01/11/2012,12:37,5,RA,RS,RG,G,RG
01/11/2012,12:38,5,RA,RA,RG,G,G
01/11/2012,12:39,5,S,RA,RG,G,G
01/11/2012,12:40,5,G,G,RG,RA,S
01/11/2012,12:41,5,G,G,RA,G,W
01/11/2012,12:42,5,G,G,RA,RG,RA
01/11/2012,12:43,5,G,RA,RG,G,RG
01/11/2012,12:44,5,G,RG,RA,RG,G
01/11/2012,12:45,5,G,RA,RG,G,RA
01/11/2012,12:46,5,G,RS,RG,RG,RS
01/11/2012,12:47,5,G,G,G,RG,RA
01/11/2012,12:48,5,G,G,G,G,RS
01/11/2012,12:49,5,G,G,G,G,G


01/11/2012,13:15,6,RG,RG,RG,G,G
01/11/2012,13:16,6,RG,RG,RG,G,G
01/11/2012,13:17,6,RG,RG,RG,RG,G
01/11/2012,13:18,6,RG,RG,RG,RG,G
01/11/2012,13:19,6,RG,RG,RG,RG,G
01/11/2012,13:20,6,RG,RG,RG,G,G
01/11/2012,13:21,6,RS,RG,RG,RG,G
01/11/2012,13:22,6,RG,RA,RG,RG,RA
01/11/2012,13:23,6,RG,RG,RG,RG,G
01/11/2012,13:24,6,RG,RA,RA,G,G
01/11/2012,13:25,6,RG,RG,RG,G,G
01/11/2012,13:26,6,RG,RG,RG,G,G
01/11/2012,13:27,6,RG,RG,RG,G,G
01/11/2012,13:28,6,RG,RG,RG,G,G
01/11/2012,13:29,6,RG,G,G,RG,G
01/11/2012,13:30,6,RG,G,RA,G,G
01/11/2012,13:31,6,RA,G,RA,G,RA
01/11/2012,13:32,6,S,G,G,G,RA
01/11/2012,13:33,6,G,G,G,G,G
01/11/2012,13:34,6,G,G,G,G,G


01/11/2012,13:45,7,S,G,G,S,S
01/11/2012,13:46,7,S,G,G,RA,G
01/11/2012,13:47,7,S,G,G,RS,G
01/11/2012,13:48,7,S,G,G,G,G
01/11/2012,13:49,7,G,G,RA,G,G
01/11/2012,13:50,7,G,G,G,G,I
01/11/2012,13:51,7,G,G,G,G,G
01/11/2012,13:52,7,G,G,G,G,G
01/11/2012,13:53,7,G,G,W,G,G
01/11/2012,13:54,7,G,W,S,G,G
01/11/2012,13:55,7,G,G,G,G,G
01/11/2012,13:56,7,W,S,G,G,RA
01/11/2012,13:57,7,G,G,G,G,G
01/11/2012,13:58,7,G,G,G,G,G
01/11/2012,13:59,7,S,S,G,G,RG
01/11/2012,14:00,7,G,G,G,S,RG
01/11/2012,14:01,7,G,G,G,S,G
01/11/2012,14:02,7,G,G,G,G,G
01/11/2012,14:03,7,G,W,S,S,G
01/11/2012,14:04,7,G,G,S,G,G


01/11/2012,14:10,8,RA,RA,G,G,G
01/11/2012,14:11,8,RA,W,RG,G,G
01/11/2012,14:12,8,RA,G,G,RA,G
01/11/2012,14:13,8,RA,G,G,RA,G
01/11/2012,14:14,8,RA,G,RA,G,RA
01/11/2012,14:15,8,RA,RA,G,G,G
01/11/2012,14:16,8,RA,G,G,G,G
01/11/2012,14:17,8,RA,G,G,G,G
01/11/2012,14:18,8,RA,G,G,G,G
01/11/2012,14:19,8,RA,G,G,G,G
01/11/2012,14:20,8,RA,G,G,G,G
01/11/2012,14:21,8,RA,G,G,G,RA
01/11/2012,14:22,8,RA,G,G,RA,G
01/11/2012,14:23,8,RA,G,G,G,G
01/11/2012,14:24,8,RA,G,G,G,RA
01/11/2012,14:25,8,RA,G,G,G,RA
01/11/2012,14:26,8,RA,G,G,G,G
01/11/2012,14:27,8,RA,G,G,G,G
01/11/2012,14:28,8,RA,G,G,G,G
01/11/2012,14:29,8,RA,G,G,G,S


01/11/2012,14:35,9,G,G,G,G,G
01/11/2012,14:36,9,G,G,I,I,RA
01/11/2012,14:37,9,G,S,G,S,G
01/11/2012,14:38,9,G,G,G,G,S
01/11/2012,14:39,9,G,G,G,G,G
01/11/2012,14:40,9,G,G,G,G,G
01/11/2012,14:41,9,G,G,G,G,RA
01/11/2012,14:42,9,G,G,G,G,S
01/11/2012,14:43,9,G,G,G,G,G
01/11/2012,14:44,9,G,G,G,G,G
01/11/2012,14:45,9,G,G,G,G,G
01/11/2012,14:46,9,G,G,G,G,G
01/11/2012,14:47,9,G,G,S,G,G
01/11/2012,14:48,9,S,S,S,G,S
01/11/2012,14:49,9,G,G,G,G,RA
01/11/2012,14:50,9,G,G,G,G,RA
01/11/2012,14:51,9,G,G,G,G,S
01/11/2012,14:52,9,G,G,G,G,S
01/11/2012,14:53,9,G,G,G,G,RG
01/11/2012,14:54,9,G,G,G,G,G


05/11/2012,14:00,11,RG,RA,RA,RA,G
05/11/2012,14:01,11,RS,RA,RA,RA,G
05/11/2012,14:02,11,RS,RA,RG,RA,G
05/11/2012,14:03,11,RS,RA,RG,RA,G
05/11/2012,14:04,11,RS,RA,RG,RA,G
05/11/2012,14:05,11,RS,RA,RA,RA,G
05/11/2012,14:06,11,RS,RA,RG,RA,G
05/11/2012,14:07,11,RS,RA,RG,RA,G
05/11/2012,14:08,11,RS,RA,G,RA,G
05/11/2012,14:09,11,RS,G,G,RA,G
05/11/2012,14:10,11,RS,G,RA,G,RA
05/11/2012,14:11,11,RS,RG,G,G,RA
05/11/2012,14:12,11,RS,RG,G,G,W
05/11/2012,14:13,11,RS,RA,G,G,W
05/11/2012,14:14,11,RS,G,G,G,G
05/11/2012,14:15,11,RS,G,G,G,G
05/11/2012,14:16,11,RS,G,G,G,G
05/11/2012,14:17,11,RS,G,G,G,G
05/11/2012,14:18,11,RS,G,G,RG,G
05/11/2012,14:19,11,RS,G,G,G,G


05/11/2012,14:30,12,G,G,G,G,RA
05/11/2012,14:31,12,G,G,G,W,G
05/11/2012,14:32,12,G,G,G,G,G
05/11/2012,14:33,12,G,G,G,RA,G
05/11/2012,14:34,12,G,G,G,G,G
05/11/2012,14:35,12,G,G,G,G,G
05/11/2012,14:36,12,G,G,G,G,G
05/11/2012,14:37,12,G,G,S,G,RA
05/11/2012,14:38,12,G,G,G,G,RG
05/11/2012,14:39,12,W,G,RG,W,S
05/11/2012,14:40,12,G,G,G,G,RA
05/11/2012,14:41,12,G,G,G,G,G
05/11/2012,14:42,12,G,W,G,W,W
05/11/2012,14:43,12,G,RG,G,RG,G
05/11/2012,14:44,12,G,RG,RG,G,G
05/11/2012,14:45,12,G,G,G,RG,G
05/11/2012,14:46,12,W,G,RG,RA,G
05/11/2012,14:47,12,G,S,RG,W,G
05/11/2012,14:48,12,G,G,RA,G,RG
05/11/2012,14:49,12,G,G,RA,W,G


05/11/2012,14:55,13,S,I,I,RG,G
05/11/2012,14:56,13,G,RG,RA,RA,G
05/11/2012,14:57,13,G,RA,RG,RA,S
05/11/2012,14:58,13,RG,RA,RG,RA,S
05/11/2012,14:59,13,RG,RA,RG,RA,G
05/11/2012,15:00,13,RA,RA,G,RG,RG
05/11/2012,15:01,13,RG,G,RA,RA,G
05/11/2012,15:02,13,RG,G,RA,RG,G
05/11/2012,15:03,13,RG,G,RA,RS,RG
05/11/2012,15:04,13,RG,G,RG,RA,G
05/11/2012,15:05,13,RA,G,RG,RA,G
05/11/2012,15:06,13,I,I,RA,RA,RA
05/11/2012,15:07,13,S,RG,RG,G,RA
05/11/2012,15:08,13,G,G,RG,G,G
05/11/2012,15:09,13,G,G,RG,RG,S
05/11/2012,15:10,13,G,G,RG,RG,RG
05/11/2012,15:11,13,G,G,RG,RG,RG
05/11/2012,15:12,13,G,G,RG,G,RA
05/11/2012,15:13,13,G,RG,G,G,G
05/11/2012,15:14,13,G,RG,G,G,G


05/11/2012,15:30,14,G,G,G,G,G
05/11/2012,15:31,14,G,G,G,G,G
05/11/2012,15:32,14,G,G,G,G,G
05/11/2012,15:33,14,G,G,G,G,G
05/11/2012,15:34,14,G,G,G,G,G
05/11/2012,15:35,14,G,G,G,G,RA
05/11/2012,15:36,14,G,G,G,G,W
05/11/2012,15:37,14,G,G,G,G,G
05/11/2012,15:38,14,G,G,G,G,G
05/11/2012,15:39,14,G,S,G,G,G
05/11/2012,15:40,14,G,S,W,G,G
05/11/2012,15:41,14,S,W,S,G,G
05/11/2012,15:42,14,G,G,S,G,G
05/11/2012,15:43,14,G,G,G,G,G
05/11/2012,15:44,14,G,S,S,G,RA
05/11/2012,15:45,14,G,G,S,G,G
05/11/2012,15:46,14,G,G,G,G,G
05/11/2012,15:47,14,G,G,G,G,G
05/11/2012,15:48,14,G,G,W,G,RA
05/11/2012,15:49,14,G,G,G,G,S


05/11/2012,15:55,15,G,G,S,G,G
05/11/2012,15:56,15,S,S,G,G,G
05/11/2012,15:57,15,G,S,G,G,G
05/11/2012,15:58,15,G,S,G,S,G
05/11/2012,15:59,15,G,S,G,G,S
05/11/2012,16:00,15,G,S,G,S,G
05/11/2012,16:01,15,G,S,S,G,S
05/11/2012,16:02,15,G,S,S,S,G
05/11/2012,16:03,15,G,S,G,S,G
05/11/2012,16:04,15,G,G,S,G,G
05/11/2012,16:05,15,G,G,S,G,G
05/11/2012,16:06,15,G,G,S,G,G
05/11/2012,16:07,15,G,G,G,S,S
05/11/2012,16:08,15,G,G,S,G,S
05/11/2012,16:09,15,G,G,S,G,S
05/11/2012,16:10,15,G,G,S,G,S
05/11/2012,16:11,15,G,G,G,G,W
05/11/2012,16:12,15,G,G,G,G,G
05/11/2012,16:13,15,G,G,G,G,G
05/11/2012,16:14,15,G,G,G,G,G


06/11/2012,13:40,16,G,G,RG,RG,RA
06/11/2012,13:41,16,G,RG,G,G,G
06/11/2012,13:42,16,G,G,G,G,RA
06/11/2012,13:43,16,G,G,RG,RA,RG
06/11/2012,13:44,16,G,RG,RA,RA,G
06/11/2012,13:45,16,G,RG,RA,RA,RS
06/11/2012,13:46,16,G,RA,RA,RA,RG
06/11/2012,13:47,16,G,RA,G,RA,G
06/11/2012,13:48,16,G,RA,RA,G,RS
06/11/2012,13:49,16,RA,RA,RG,RA,G
06/11/2012,13:50,16,RA,RG,RA,RA,G
06/11/2012,13:51,16,RA,RG,RG,RA,S
06/11/2012,13:52,16,RA,RG,RA,RA,G
06/11/2012,13:53,16,RA,RG,RA,RA,RA
06/11/2012,13:54,16,RA,RG,RG,RA,RA
06/11/2012,13:55,16,RA,G,RG,RG,G
06/11/2012,13:56,16,RA,RG,RG,RA,G
06/11/2012,13:57,16,RG,RG,RG,RA,G
06/11/2012,13:58,16,RG,RG,RG,RA,RA
06/11/2012,13:59,16,RG,RG,RG,RS,G


06/11/2012,14:00,17,G,G,S,RA,RA
06/11/2012,14:01,17,G,G,G,G,S
06/11/2012,14:02,17,W,G,G,G,G
06/11/2012,14:03,17,S,G,G,G,G
06/11/2012,14:04,17,G,G,G,G,W
06/11/2012,14:05,17,G,G,W,G,RA
06/11/2012,14:06,17,G,G,G,G,RA
06/11/2012,14:07,17,G,G,G,G,G
06/11/2012,14:08,17,G,W,G,G,G
06/11/2012,14:09,17,G,G,G,G,G
06/11/2012,14:10,17,G,G,W,W,G
06/11/2012,14:11,17,G,G,G,G,G
06/11/2012,14:12,17,G,G,G,G,G
06/11/2012,14:13,17,G,G,G,G,G
06/11/2012,14:14,17,G,G,G,G,S
06/11/2012,14:15,17,G,G,G,G,RA
06/11/2012,14:16,17,G,G,G,RA,RG
06/11/2012,14:17,17,G,G,G,G,S
06/11/2012,14:18,17,G,G,S,RG,RA
06/11/2012,14:19,17,G,G,S,G,G


06/11/2012,14:52,19,G,G,G,G,RA
06/11/2012,14:53,19,G,G,G,G,G
06/11/2012,14:54,19,G,G,G,G,G
06/11/2012,14:55,19,G,G,G,G,S
06/11/2012,14:56,19,G,G,W,G,S
06/11/2012,14:57,19,G,G,G,W,G
06/11/2012,14:58,19,G,G,W,W,G
06/11/2012,14:59,19,G,W,W,W,S
06/11/2012,15:00,19,G,G,G,W,S
06/11/2012,15:01,19,G,G,W,G,G
06/11/2012,15:02,19,G,G,G,W,G
06/11/2012,15:03,19,G,G,G,G,RA
06/11/2012,15:04,19,G,G,G,G,G
06/11/2012,15:05,19,S,S,G,G,G
06/11/2012,15:06,19,G,S,G,G,G
06/11/2012,15:07,19,G,S,S,R,RA
06/11/2012,15:08,19,S,G,S,S,S
06/11/2012,15:09,19,G,G,G,W,G
06/11/2012,15:10,19,S,G,G,W,G
06/11/2012,15:11,19,G,S,G,G,W


06/11/2012,15:15,20,S,S,S,G,G
06/11/2012,15:16,20,G,G,G,G,G
06/11/2012,15:17,20,G,G,G,W,W
06/11/2012,15:18,20,G,G,G,G,G
06/11/2012,15:19,20,G,G,G,W,G
06/11/2012,15:20,20,G,G,G,G,G
06/11/2012,15:21,20,G,G,G,W,G
06/11/2012,15:22,20,S,G,G,G,G
06/11/2012,15:23,20,G,G,G,G,G
06/11/2012,15:24,20,G,G,G,S,G
06/11/2012,15:25,20,G,G,G,G,G
06/11/2012,15:26,20,G,G,G,G,G
06/11/2012,15:27,20,S,G,G,G,G
06/11/2012,15:28,20,G,G,G,G,S
06/11/2012,15:29,20,G,G,G,G,G
06/11/2012,15:30,20,G,G,G,G,G
06/11/2012,15:31,20,G,G,G,W,W
06/11/2012,15:32,20,G,G,G,W,G
06/11/2012,15:33,20,G,G,W,G,G
06/11/2012,15:34,20,G,G,G,G,G
